# Supplementary material for: Identification of Aichivirus in a Pet Rat (Rattus norvegicus) in Italy
Source: Animals (Basel). 2024 Jun 11;14(12):1765. doi: 10.3390/ani14121765 (PMC11200523; doi:10.3390/ani14121765)
Supplement: Supplementary file 1 [file animals-14-01765-s001.zip]

Archive with 1 entries (1 files):
- animals-2918156-supplementary.pdf
